# Supplementary material for: Use of Low-Cost Sensors to Study Atmospheric Particulate Matter Concentrations: Limitations and Benefits Discussed through the Analysis of Three Case Studies in Palermo, Sicily
Source: Sensors (Basel). 2024 Oct 14;24(20):6621. doi: 10.3390/s24206621 (PMC11511236; doi:10.3390/s24206621)
Supplement: Supplementary file 1 [file sensors-24-06621-s001.zip]

Archive with 1 entries (1 files):
- sensors-3238643-supplementary.pdf
